# Supplementary material for: The Gut Hormones PYY3-36 and GLP-17-36 amide Reduce Food Intake and Modulate Brain Activity in Appetite Centers in Humans
Source: Cell Metab. 2011 Nov 2;14(5-2):700–6. doi: 10.1016/j.cmet.2011.09.010 (PMC3267038; doi:10.1016/j.cmet.2011.09.010)
Supplement: Table S1. Local Maxima Where Δ BOLD, When Subjects Viewed Images of food Compared with When They Viewed Images of Nonfood, Was Significantly Greater Than Zero — Imaging measures (cluster peaks meeting a criterion of p < 0.05, z > 1.6) for saline infusion (in the fed and fasted state) are shown. The response of each of the a priori ROIs to the picture processing task for saline infusion (in the fed and fasted state) is highlighted in bold in the second half of the table. [file mmc2.zip]

Archive with 1 entries (1 files):
- cmet_995_mmc2.xlsx
