# Supplementary material for: The Gut Hormones PYY3-36 and GLP-17-36 amide Reduce Food Intake and Modulate Brain Activity in Appetite Centers in Humans
Source: Cell Metab. 2011 Nov 2;14(5-2):700–6. doi: 10.1016/j.cmet.2011.09.010 (PMC3267038; doi:10.1016/j.cmet.2011.09.010)
Supplement: Table S1. Local Maxima Where Δ BOLD, When Subjects Viewed Images of food Compared with When They Viewed Images of Nonfood, Was Significantly Greater Than Zero — Imaging measures (cluster peaks meeting a criterion of p < 0.05, z > 1.6) for saline infusion (in the fed and fasted state) are shown. The response of each of the a priori ROIs to the picture processing task for saline infusion (in the fed and fasted state) is highlighted in bold in the second half of the table. [file mmc2.zip › cmet_995_mmc2.xlsx]

## Sheet: Table S1
Brain region	MNI Coordinates of local maxima (mm)			Max Z
	X	Y	Z
R Occipital	14	-96	10	6.41
R Occipital	6	-86	-8	6.2
L Occipital	-12	-100	8	6.19
L Occipital	-8	-86	-8	6.13
L Occipital	-46	-68	-8	5.93
R Occipital	16	-98	20	5.78
L Inferior frontal gyrus/ frontal pole	-38	34	10	5.63
L Inferior frontal gyrus/ frontal pole	-44	38	12	5.42
L Insula	-38	-6	4	5.09
R Insula	40	8	-12	5.07
L Insula	-40	-4	0	5.02
R Insula	40	-2	-2	4.88
Posterior cingulate	0	-32	20	4.75
Posterior cingulate	0	-34	26	4.51
Paracingulate gyrus	8	12	42	4
Paracingulate gyrus	-8	18	40	3.87
L Superior frontal gyrus	-18	2	54	3.79
Posterior cingulate	-4	-14	24	3.78
R Lateral occipital	32	-62	36	5.16
R Lateral occipital	32	-66	34	5.11
R Posterior supramarginal gyrus	44	-40	44	3.98
R Angular gyrus	36	-54	38	3.95
R Anterior supramarginal gyrus	52	-30	42	3.92
R Angular gyrus	32	-48	32	3.91
R Precentral gyrus	50	8	28	4.41
R Inferior frontal gyrus	48	8	14	4.05
R Inferior frontal gyrus	56	10	12	3.91
R Precentral gyrus	56	8	40	2.9
R Middle frontal gyrus	48	14	42	2.38
L Amygdala	-24	-4	-18	3.73
R Amygdala	22	0	-18	3.76
L Caudate	-18	14	10	2.53
R Caudate	18	4	20	3.33
L Orbitofrontal cortex	-34	34	2	3.8
R Orbitofrontal cortex	26	36	-14	4.12
L Insula	-38	-6	4	5.09
R Insula	40	8	-12	5.07
L Putamen	-20	4	8	3.01
R Putamen	18	16	-6	3.42
L Nucleus accumbens	-14	16	-6	2.42
R Nucleus accumbens	16	16	-8	3
